# Supplementary material for: Precursor-Directed Biosynthesis of Aminofulvenes: New Chalanilines from Endophytic Fungus Chalara sp
Source: Molecules. 2021 Jul 22;26(15):4418. doi: 10.3390/molecules26154418 (PMC8347292; doi:10.3390/molecules26154418)
Supplement: Supplementary file 1 [file molecules-26-04418-s001.zip]

Archive with 1 entries (1 files):
- molecules-1283039-supplementary.pdf
